# Supplementary material for: Trends in workplace violence for health care occupations and facilities over the last 10 years
Source: Health Aff Sch. 2024 Oct 23;2(12):qxae134. doi: 10.1093/haschl/qxae134 (PMC11630250; doi:10.1093/haschl/qxae134)
Supplement: qxae134_Supplementary_Data [file qxae134_supplementary_data.zip]

Archive with 5 entries (5 files):
- coi_disclosure.WPVHAS_EMG.docx
- coi_disclosure.WPVHAS_fraher.docx
- Appendix 1.WPV.docx
- coi_disclosure.WPV.docx
- coi_disclosure.WPVHAS.TJ.docx
